# Supplementary material for: Tuning the Sensitivity of the PDR5 Promoter-Based Detection of Diclofenac in Yeast Biosensors
Source: Sensors (Basel). 2017 Jun 26;17(7):1506. doi: 10.3390/s17071506 (PMC5539612; doi:10.3390/s17071506)
Supplement: Supplementary file 1 [file sensors-17-01506-s001.zip]

Archive with 1 entries (1 files):
- Supplement_Resubmission 200617.pptx
